# Supplementary material for: Simulating Quantitative Cellular Responses Using Asynchronous Threshold Boolean Network Ensembles
Source: BMC Syst Biol. 2011 Jul 11;5:109. doi: 10.1186/1752-0509-5-109 (PMC3224452; doi:10.1186/1752-0509-5-109)
Supplement: Additional file 2 — network_model.zip. The Cytoscape export files for the crosstalk network model on AP-1 formation. These files are to be used in conjunction with the python_simulation_code. [file 1752-0509-5-109-S2.ZIP]

Archive with 4 entries (3 files):
- network/
- network/canonicalName.NA
- network/crosstalkv0.1.9.EA
- network/threshold.NA
