# Supplementary material for: Simulating Quantitative Cellular Responses Using Asynchronous Threshold Boolean Network Ensembles
Source: BMC Syst Biol. 2011 Jul 11;5:109. doi: 10.1186/1752-0509-5-109 (PMC3224452; doi:10.1186/1752-0509-5-109)
Supplement: Additional file 2 — network_model.zip. The Cytoscape export files for the crosstalk network model on AP-1 formation. These files are to be used in conjunction with the python_simulation_code. [file 1752-0509-5-109-S2.ZIP › network/canonicalName.NA]

Matching.Attribute (class=java.lang.String)
node2 = ErbB3
node32-node84 = CREB
node71 = p110la
node47 = DAG
node130-node23-node79 = AKT
node102-node62 = TNF-R1
node114-node22 = c-Jun
node4-node53 = SHC
node0_218 = AP-1
node100-node61 = TNFa
node127 = ARRB1
node18-node75 = PI3/4/5P3
node0 = EGF
node50 = IR
node85 = IRS-2
node37-node59 = RHO
node49 = INS
node86 = p85alpha
node3 = ErbB2
node124 = IGF-1
node129-node6 = c-Src
node55 = IRS
node131-node16-node68 = ERK1/2
node33 = Cbl
node113-node21-node63 = JNK
node11 = GAB1
node87 = p85b
node60 = ROCK
node13-node65 = RAS
node128-node17 = PI3Kla
node12-node64 = SOS
node35 = VAV
node48 = PKC
node10 = p85-PI3K
node45 = PLCgamma
node14-node66 = RAF-1
node74 = c-Fos
node73 = RSK
node31 = MSK2
node46 = Ca++
node15 = MAPKK
node24-node78 = PDK1
node34-node54-node8 = GRB2
node1 = EGFR
node69 = p55gamma
node125 = IGF-1R
