# Supplementary material for: Simulating Quantitative Cellular Responses Using Asynchronous Threshold Boolean Network Ensembles
Source: BMC Syst Biol. 2011 Jul 11;5:109. doi: 10.1186/1752-0509-5-109 (PMC3224452; doi:10.1186/1752-0509-5-109)
Supplement: Additional file 2 — network_model.zip. The Cytoscape export files for the crosstalk network model on AP-1 formation. These files are to be used in conjunction with the python_simulation_code. [file 1752-0509-5-109-S2.ZIP › network/crosstalkv0.1.9.EA]

type (class=java.lang.String)
node71+%28DefaultEdge%29+node18-node75 = Activate
node1+%28DefaultEdge%29+node3 = Activate
node100-node61+%28DefaultEdge%29+node102-node62 = Activate
node3+%28DefaultEdge%29+node45 = Activate
node55+%28DefaultEdge%29+node34-node54-node8 = Activate
node55+%28DefaultEdge%29+node87 = Activate
node2+%28DefaultEdge%29+node10 = Activate
node11+%28DefaultEdge%29+node10 = Activate
node113-node21-node63+%28DefaultEdge%29+node55 = Inhibit
node13-node65+%28DefaultEdge%29+node14-node66 = Activate
node73+%28DefaultEdge%29+node74 = Activate
node55+%28DefaultEdge%29+node86 = Activate
node131-node16-node68+%28DefaultEdge%29+node12-node64 = Inhibit
node74+%28DefaultEdge%29+node0_218 = Activate
node50+%28DefaultEdge%29+node85 = Activate
node10+%28DefaultEdge%29+node128-node17 = Activate
node48+%28DefaultEdge%29+node1 = Inhibit
node14-node66+%28DefaultEdge%29+node15 = Activate
node1+%28DefaultEdge%29+node35 = Activate
node47+%28DefaultEdge%29+node48 = Activate
node87+%28DefaultEdge%29+node71 = Activate
node24-node78+%28DefaultEdge%29+node130-node23-node79 = Activate
node18-node75+%28DefaultEdge%29+node130-node23-node79 = Activate
node131-node16-node68+%28DefaultEdge%29+node74 = Activate
node50+%28DefaultEdge%29+node55 = Activate
node128-node17+%28DefaultEdge%29+node129-node6 = Activate
node34-node54-node8+%28DefaultEdge%29+node11 = Activate
node85+%28DefaultEdge%29+node87 = Activate
node12-node64+%28DefaultEdge%29+node13-node65 = Activate
node3+%28DefaultEdge%29+node4-node53 = Activate
node113-node21-node63+%28DefaultEdge%29+node85 = Inhibit
node49+%28DefaultEdge%29+node50 = Activate
node3+%28DefaultEdge%29+node129-node6 = Activate
node131-node16-node68+%28DefaultEdge%29+node73 = Activate
node4-node53+%28DefaultEdge%29+node34-node54-node8 = Activate
node69+%28DefaultEdge%29+node71 = Activate
node15+%28DefaultEdge%29+node131-node16-node68 = Activate
node18-node75+%28DefaultEdge%29+node11 = Activate
node33+%28DefaultEdge%29+node1 = Inhibit
node1+%28DefaultEdge%29+node129-node6 = Activate
node102-node62+%28DefaultEdge%29+node113-node21-node63 = Activate
node1+%28DefaultEdge%29+node4-node53 = Activate
node45+%28DefaultEdge%29+node47 = Activate
node0+%28DefaultEdge%29+node1 = Activate
node131-node16-node68+%28DefaultEdge%29+node55 = Inhibit
node85+%28DefaultEdge%29+node86 = Activate
node60+%28DefaultEdge%29+node55 = Inhibit
node55+%28DefaultEdge%29+node113-node21-node63 = Activate
node1+%28DefaultEdge%29+node34-node54-node8 = Activate
node18-node75+%28DefaultEdge%29+node24-node78 = Activate
node1+%28DefaultEdge%29+node33 = Activate
node128-node17+%28DefaultEdge%29+node18-node75 = Activate
node114-node22+%28DefaultEdge%29+node0_218 = Activate
node46+%28DefaultEdge%29+node48 = Activate
node131-node16-node68+%28DefaultEdge%29+node31 = Activate
node18-node75+%28DefaultEdge%29+node45 = Activate
node130-node23-node79+%28DefaultEdge%29+node55 = Inhibit
node127+%28DefaultEdge%29+node128-node17 = Activate
node37-node59+%28DefaultEdge%29+node60 = Activate
node45+%28DefaultEdge%29+node46 = Activate
node34-node54-node8+%28DefaultEdge%29+node12-node64 = Activate
node3+%28DefaultEdge%29+node34-node54-node8 = Activate
node18-node75+%28DefaultEdge%29+node113-node21-node63 = Activate
node32-node84+%28DefaultEdge%29+node85 = Activate
node130-node23-node79+%28DefaultEdge%29+node32-node84 = Inhibit
node127+%28DefaultEdge%29+node131-node16-node68 = Activate
node86+%28DefaultEdge%29+node71 = Activate
node35+%28DefaultEdge%29+node37-node59 = Activate
node113-node21-node63+%28DefaultEdge%29+node114-node22 = Activate
node1+%28DefaultEdge%29+node2 = Activate
node55+%28DefaultEdge%29+node69 = Activate
node34-node54-node8+%28DefaultEdge%29+node33 = Activate
node31+%28DefaultEdge%29+node32-node84 = Activate
node129-node6+%28DefaultEdge%29+node130-node23-node79 = Activate
node124+%28DefaultEdge%29+node125 = Activate
node125+%28DefaultEdge%29+node127 = Activate
node50+%28DefaultEdge%29+node4-node53 = Activate
