# Supplementary material for: Simulating Quantitative Cellular Responses Using Asynchronous Threshold Boolean Network Ensembles
Source: BMC Syst Biol. 2011 Jul 11;5:109. doi: 10.1186/1752-0509-5-109 (PMC3224452; doi:10.1186/1752-0509-5-109)
Supplement: Additional file 2 — network_model.zip. The Cytoscape export files for the crosstalk network model on AP-1 formation. These files are to be used in conjunction with the python_simulation_code. [file 1752-0509-5-109-S2.ZIP › network/threshold.NA]

threshold (class=java.lang.Double)
node2 = 0.0
node32-node84 = 0.0
node71 = 0.0
node47 = 0.0
node130-node23-node79 = 0.0
node102-node62 = 0.0
node114-node22 = 0.0
node4-node53 = 0.0
node0_218 = 1.1
node100-node61 = 0.0
node127 = 0.0
node18-node75 = 0.0
node0 = 0.0
node50 = 0.0
node85 = 0.0
node37-node59 = 0.0
node49 = 0.0
node86 = 0.0
node3 = 0.0
node124 = 0.0
node129-node6 = 0.0
node55 = 0.0
node131-node16-node68 = 0.0
node33 = 0.0
node113-node21-node63 = 0.0
node11 = 0.0
node87 = 0.0
node60 = 0.0
node13-node65 = 0.0
node128-node17 = 0.0
node12-node64 = 0.0
node35 = 0.0
node48 = 0.0
node10 = 0.0
node45 = 0.0
node14-node66 = 0.0
node74 = 0.0
node73 = 0.0
node31 = 0.0
node46 = 0.0
node15 = 0.0
node24-node78 = 0.0
node34-node54-node8 = 0.0
node1 = 0.0
node69 = 0.0
node125 = 0.0
