# Supplementary material for: Simulating Quantitative Cellular Responses Using Asynchronous Threshold Boolean Network Ensembles
Source: BMC Syst Biol. 2011 Jul 11;5:109. doi: 10.1186/1752-0509-5-109 (PMC3224452; doi:10.1186/1752-0509-5-109)
Supplement: Additional file 3 — python_simulation_code.zip. The source code to load the network model and produce the simulation results reported in the paper. Refer to the README file for instruction. [file 1752-0509-5-109-S3.ZIP]

Archive with 6 entries (6 files):
- execute_sim.py
- initialize.py
- README
- sim.py
- analysis.py
- CIplots.r
