# Supplementary material for: Simulating Quantitative Cellular Responses Using Asynchronous Threshold Boolean Network Ensembles
Source: BMC Syst Biol. 2011 Jul 11;5:109. doi: 10.1186/1752-0509-5-109 (PMC3224452; doi:10.1186/1752-0509-5-109)
Supplement: Additional file 3 — python_simulation_code.zip. The source code to load the network model and produce the simulation results reported in the paper. Refer to the README file for instruction. [file 1752-0509-5-109-S3.ZIP › execute_sim.py]

################################################################## 
#                                                                # 
# Ensembles of Boolean Networks (Threshold Logic)                # 
# execute_sim.py, initialize.py, sim.py, analysis.py             # 
#                                                                # 
# Method for simulating molecular interaction networks           # 
#                                                                # 
# Author: John Jack, jack.john@epa.gov                           # 
#                                                                # 
################################################################## 

import initialize as init 
import sim as sim 
import analysis as an 
import numpy as np
import time
from copy import deepcopy as dp 

if __name__ == '__main__': 
    total_start = time.clock() #Get system time at start of simulation

    Figure_2 = True # Treatment: INS Only, init_prob=1, single_cell plot and single replicate plot 
    Figure_3 = False # Treatment: All ligands, init_prob=1, multiple replicates, multiple proteins plot 
    Figure_4 = False # Treatment: Different treatment groups, reproducibility 
    Figure_5 = False # Treatment: EGF, TNF, EGF+TNF, init_prob=1 
    Data_for_Figure_6 = False # Concentration response of EGF (w/o TNF) 
 
    ## Network Initialization ## 
     
    # Load crosstalk network 
    net_path = "network/" 
    network_filename = "crosstalkv0.1.9.EA" 
    # init.read_network(network_filename,names,states,probabilities,thresholds,types,hasdata) 
    # True and False indicate which attribute files you have.  Name and Omegas(Thresholds) 
    # are the important ones. 
    population = init.read_network(net_path,network_filename,True,False,False,True,False,False) 
    # Create directory for simulation output 
    # e.g., 'results/5_1_2011/Experiment_0/' 
    cur_path = init.make_dir_for_new_experiment() 
    print "Results will be output to:" 
    print cur_path 
      
    ## END Network Initialization ## 
 
    # Important Note: 
    # 'experiments' contains all states for all timesteps 
    # of all proteins across all cells in all replicates 
    # for all experimental conditions 
    # How to access with indices: 
    # experiments[index by treatment condition (e.g., dose)][index by replicate][index by cell][time][index by protein] 
 
    if Figure_2: 
        ############################ 
        ##      Simulation 1      ##  
        ##        INS only        ## 
     
        #Number of replicates per experimental condition 
        define_num_reps = 2 
        #Number of cells per replicate 
        define_num_cells = 1000 
        #Basal activity for proteins 
        basal_rate = 0.0025 
        #Create Experimental group 
        experimental_design = init.Experiment(population,define_num_cells,define_num_reps) 
        #experimental_design.treatment_i = sim.return_is(population,experimental_design.treatment) 
        experiments = []     
 
        ##  Simulation   ## 
        t = 1.0 
        #set_init_prob_for_array(population 
        #                        [node indices to be initialized with dose], 
        #                        dose, 
        #                        [node indices to be initialized to 1.0], 
        #                        basal_rate, 
        #                        [node indices to be set to 0.0]) 
        sim.set_init_prob_for_array(population, 
                                    ['INS'], 
                                    t, 
                                    [], 
                                    basal_rate, 
                                    ['TNFa','EGF','IGF-1','IR','EGFR','IGF-1R','TNF-R1','SHC','GRB2','IRS','IRS-2','ErbB2','ErbB3'] 
                                    ) 
        #For synchronous updating set async = False 
        async = True 
        #Run an experiment with treatment t 
        experiment = sim.run_experiment(experimental_design,population,async) 
        #Store results from experiment with treatment t 
        experiments.append(dp(experiment)) 

        ## Analysis ##
 
        # Find means per replicate 
        rep_means = an.get_means_per_rep_for_exps(experiments) 
        # Find means across all replicates 
        exp_means = an.get_means_per_experiment(experiments) 
 
        # Pick a cell to plot -- e.g., treatment group = 0, replicate = 1, cell = 2 
        a_cell = experiments[0][1][2] 
        ys = [] 
        for p in population: 
            ys.append(p.name) 
         
        an.plot_single_cell_over_time(a_cell,yaxis=ys,changey=True,filename="Fig2a.png") 
     
        prots = ['IRS','ERK1/2','c-Jun','c-Fos'] 
        #prots = an.return_is(population,prots) 
        rep = rep_means[0][0] 
        an.plot_one_rep_multi_protein(rep,population,prots,define_num_cells,filename="Fig2b.png") 
 
        ## END Analysis ## 
         
        ##          END           ## 
        ##      Simulation 1      ## 
        ##        INS Only        ## 
        ############################ 
         
    elif Figure_3: 
        ############################ 
        ##      Simulation 2      ## 
        ##      All Ligands       ## 
     
        #Number of replicates per experimental condition 
        define_num_reps = 8 
        #Number of cells per replicate 
        define_num_cells = 1000 
        #Basal activity for proteins 
        basal_rate = 0.0025 
        #Create Experimental group 
        experimental_design = init.Experiment(population,define_num_cells,define_num_reps) 
        #experimental_design.treatment_i = sim.return_is(population,experimental_design.treatment) 
        experiments = []     
 
        ##  Simulation   ## 
        t = 1.0 
        sim.set_init_prob_for_array(population, 
                                    ['INS','EGF','IGF-1','TNFa'], 
                                    t, 
                                    [], 
                                    basal_rate, 
                                    ['IR','EGFR','IGF-1R','TNF-R1','SHC','GRB2','IRS','IRS-2','ErbB2','ErbB3'] 
                                    ) 
        #For synchronous updating set async = False 
        async = True 
        #Run an experiment with treatment t 
        experiment = sim.run_experiment(experimental_design,population,async) 
        #Store results from experiment with treatment t 
        experiments.append(dp(experiment)) 
        ## END Simulation ## 
 
        ##   Analysis  ## 
     
        # Find means per replicate 
        rep_means = an.get_means_per_rep_for_exps(experiments) 
 
        prots = ['EGFR','TNF-R1','IGF-1R','IR','IRS','IRS-2','CREB','SOS','ERK1/2','AKT','c-Fos','c-Jun'] 
        #prots = an.return_is(population,prots) 
        reps = rep_means[0] 
        num_cols = 4 
        an.plot_rep_means_include_ordered(reps,population,prots,num_cols,define_num_cells,filename="Fig3") 
 
        # Output Simulation results to a pickle (only steady state values) 
        # If timecourse is desired change from pass rep_means to pickle_dump_object() 
        print 'Data output to pickle...' 
        an.pickle_dump_object(rep_means,str(cur_path+'/All_Ligands')) 
 
        ## END Analysis ## 
 
        ##          END           ## 
        ##      Simulation 2      ## 
        ##      ALL Ligands       ## 
        ############################ 
 
    elif Figure_5: 
        ############################ 
        ##      Simulation 3      ## 
        ##      EGF,TNF,TNFa      ## 
        ##     init_prob = 1.0    ## 
         
        #Number of replicates per experimental condition 
        define_num_reps = 10 
        #Number of cells per replicate 
        define_num_cells = 1000
        #Basal activity for proteins 
        basal_rate = 0.0025 
        #Create Experimental group 
        experimental_design = init.Experiment(population,define_num_cells,define_num_reps) 
        #experimental_design.treatment_i = sim.return_is(population,experimental_design.treatment) 
        experiments = []     
         
        ##  Simulation   ## 
        t = 1.0 
 
        #set_init_prob_for_array(population 
        #                        [node indices to be initialized with dose], 
        #                        dose, 
        #                        [node indices to be initialized to 1.0], 
        #                        basal_rate, 
        #                        [node indices to be set to 0.0]) 
        sim.set_init_prob_for_array(population, 
                                    ['EGF'], 
                                    t, 
                                    [], 
                                    basal_rate, 
                                    ['TNFa','INS','IGF-1','IR','EGFR','IGF-1R','TNF-R1','SHC','GRB2','IRS','IRS-2','ErbB2','ErbB3'] 
                                    ) 
        #For synchronous updating set async = False 
        async = True 
        #Run an experiment with treatment t 
        experiment = sim.run_experiment(experimental_design,population,async) 
        #Store results from experiment with treatment t 
        experiments.append(dp(experiment)) 
         
        sim.set_init_prob_for_array(population, 
                                    ['EGF','TNFa'], 
                                    t, 
                                    [], 
                                    basal_rate, 
                                    ['INS','IGF-1','IR','EGFR','IGF-1R','TNF-R1','SHC','GRB2','IRS','IRS-2','ErbB2','ErbB3'] 
                                    ) 
        #For synchronous updating set async = False 
        async = True 
        #Run an experiment with treatment t 
        experiment = sim.run_experiment(experimental_design,population,async) 
        #Store results from experiment with treatment t 
        experiments.append(dp(experiment)) 
         
        sim.set_init_prob_for_array(population, 
                                    ['TNFa'], 
                                    t, 
                                    [], 
                                    basal_rate, 
                                    ['EGF','INS','IGF-1','IR','EGFR','IGF-1R','TNF-R1','SHC','GRB2','IRS','IRS-2','ErbB2','ErbB3'] 
                                    ) 
        #For synchronous updating set async = False 
        async = True 
        #Run an experiment with treatment t 
        experiment = sim.run_experiment(experimental_design,population,async) 
        #Store results from experiment with treatment t 
        experiments.append(dp(experiment)) 
 
        ## END Simulation ## 
 
        ##   Analysis  ## 
     
        # Find means per replicate 
        rep_means = an.get_means_per_rep_for_exps(experiments) 
 
        prots = ['AP-1'] 
        #prots = an.return_is(population,prots) 
        reps = rep_means[0] 
        an.plot_rep_means_prot(reps,population,prots,define_num_cells,'Fig5a.png') 
        reps = rep_means[1] 
        an.plot_rep_means_prot(reps,population,prots,define_num_cells,'Fig5c.png') 
        reps = rep_means[2] 
        an.plot_rep_means_prot(reps,population,prots,define_num_cells,'Fig5b.png') 
 
        # Output Simulation results to a pickle (only steady state values) 
        # If timecourse is desired change from pass rep_means to pickle_dump_object() 
        print 'Data output to pickle...' 
        an.pickle_dump_object(rep_means,str(cur_path+'/EGF_TNF_Full')) 
 
        ## END Analysis ## 
 
        ##          END           ## 
        ##      Simulation 3      ## 
        ##      ALL Ligands       ## 
        ############################ 

    elif Figure_4: 
        ############################ 
        ##     Simulation 4       ## 
        ##      All Ligands       ## 
     
        #Number of replicates per experimental condition 
        define_num_reps = 100
        #Number of cells per replicate 
        define_num_cells = 1000 
        #Basal activity for proteins 
        basal_rate = 0.0025 
        #Create Experimental group 
        experimental_design = init.Experiment(population,define_num_cells,define_num_reps) 
        #experimental_design.treatment_i = sim.return_is(population,experimental_design.treatment) 
        experiments = []     
        exps_ss = [] 
        reps_ss = [] 
         
        ##  Simulation   ## 
        t = 1.0 
        sim.set_init_prob_for_array(population, 
                                    ['INS','EGF','IGF-1','TNFa'], 
                                    t, 
                                    [], 
                                    basal_rate, 
                                    ['IR','EGFR','IGF-1R','TNF-R1','SHC','GRB2','IRS','IRS-2','ErbB2','ErbB3'] 
                                    ) 
        #For synchronous updating set async = False 
        async = True 
        #Run an experiment with treatment t 
        experiment = sim.run_experiment(experimental_design,population,async) 
        #Store results from experiment with treatment t 
        experiments.append(experiment) 
 
        # Find means per replicate 
        rep_means = an.get_means_per_rep_for_exps(experiments) 
        # Store only steady state values 
        rep_means_ss = an.return_rep_means_ss(rep_means) 
        # Calculate exp_means_ss from rep_means_ss 
        exp_means_ss = an.get_exp_means_ss(rep_means_ss) 
        # Output Simulation results to a pickle (only steady state values) 
        # If timecourse is desired change from pass rep_means to pickle_dump_object() 
        print 'Data output to pickle...' 
        an.pickle_dump_object(rep_means_ss,str(cur_path+'/ss_reps_ALL')) 
        an.pickle_dump_object(exp_means_ss,str(cur_path+'/ss_exps_ALL')) 
        experiments = [] 
 
        #exps_ss.append(dp(exp_means_ss)) 
        #reps_ss.append(dp(rep_means_ss)) 
 
        sim.set_init_prob_for_array(population, 
                                    ['INS','TNFa'], 
                                    t, 
                                    [], 
                                    basal_rate, 
                                    ['EGF','IGF-1','IR','EGFR','IGF-1R','TNF-R1','SHC','GRB2','IRS','IRS-2','ErbB2','ErbB3'] 
                                    ) 
        #For synchronous updating set async = False 
        async = True 
        #Run an experiment with treatment t 
        experiment = sim.run_experiment(experimental_design,population,async) 
        #Store results from experiment with treatment t 
        experiments.append(experiment)
        
        # Find means per replicate 
        rep_means = an.get_means_per_rep_for_exps(experiments) 
        # Store only steady state values 
        rep_means_ss = an.return_rep_means_ss(rep_means) 
        # Calculate exp_means_ss from rep_means_ss 
        exp_means_ss = an.get_exp_means_ss(rep_means_ss) 
        # Output Simulation results to a pickle (only steady state values) 
        # If timecourse is desired change from pass rep_means to pickle_dump_object() 
        print 'Data output to pickle...' 
        an.pickle_dump_object(rep_means_ss,str(cur_path+'/ss_reps_INS_TNF')) 
        an.pickle_dump_object(exp_means_ss,str(cur_path+'/ss_exps_INS_TNF')) 
        experiments = [] 
 
        #exps_ss.append(dp(exp_means_ss)) 
        #reps_ss.append(dp(rep_means_ss)) 
 
        sim.set_init_prob_for_array(population, 
                                    ['IGF-1','TNFa'], 
                                    t, 
                                    [], 
                                    basal_rate, 
                                    ['EGF','INS','IR','EGFR','IGF-1R','TNF-R1','SHC','GRB2','IRS','IRS-2','ErbB2','ErbB3'] 
                                    ) 
        #For synchronous updating set async = False 
        async = True 
        #Run an experiment with treatment t 
        experiment = sim.run_experiment(experimental_design,population,async) 
        #Store results from experiment with treatment t 
        experiments.append(experiment) 
        # Find means per replicate 
        rep_means = an.get_means_per_rep_for_exps(experiments) 
        # Store only steady state values 
        rep_means_ss = an.return_rep_means_ss(rep_means) 
        # Calculate exp_means_ss from rep_means_ss 
        exp_means_ss = an.get_exp_means_ss(rep_means_ss) 
        # Output Simulation results to a pickle (only steady state values) 
        # If timecourse is desired change from pass rep_means to pickle_dump_object() 
        print 'Data output to pickle...' 
        an.pickle_dump_object(rep_means_ss,str(cur_path+'/ss_reps_IGF_TNF')) 
        an.pickle_dump_object(exp_means_ss,str(cur_path+'/ss_exps_IGF_TNF')) 
        experiments = [] 
 
        #exps_ss.append(dp(exp_means_ss)) 
        #reps_ss.append(dp(rep_means_ss)) 
 
        sim.set_init_prob_for_array(population, 
                                    ['EGF','TNFa'], 
                                    t, 
                                    [], 
                                    basal_rate, 
                                    ['IGF-1','INS','IR','EGFR','IGF-1R','TNF-R1','SHC','GRB2','IRS','IRS-2','ErbB2','ErbB3'] 
                                    ) 
        #For synchronous updating set async = False 
        async = True 
        #Run an experiment with treatment t 
        experiment = sim.run_experiment(experimental_design,population,async) 
        #Store results from experiment with treatment t 
        experiments.append(experiment) 
        # Find means per replicate 
        rep_means = an.get_means_per_rep_for_exps(experiments) 
        # Store only steady state values 
        rep_means_ss = an.return_rep_means_ss(rep_means) 
        # Calculate exp_means_ss from rep_means_ss 
        exp_means_ss = an.get_exp_means_ss(rep_means_ss) 
        # Output Simulation results to a pickle (only steady state values) 
        # If timecourse is desired change from pass rep_means to pickle_dump_object() 
        print 'Data output to pickle...' 
        an.pickle_dump_object(rep_means_ss,str(cur_path+'/ss_reps_EGF_TNF')) 
        an.pickle_dump_object(exp_means_ss,str(cur_path+'/ss_exps_EGF_TNF')) 
        experiments = [] 
 
        #exps_ss.append(dp(exp_means_ss)) 
        #reps_ss.append(dp(rep_means_ss)) 
 
        sim.set_init_prob_for_array(population, 
                                    ['EGF'], 
                                    t, 
                                    [], 
                                    basal_rate, 
                                    ['TNFa','INS','IGF-1','IR','EGFR','IGF-1R','TNF-R1','SHC','GRB2','IRS','IRS-2','ErbB2','ErbB3'] 
                                    ) 
        #For synchronous updating set async = False 
        async = True 
        #Run an experiment with treatment t 
        experiment = sim.run_experiment(experimental_design,population,async) 
        #Store results from experiment with treatment t 
        experiments.append(experiment)
        # Find means per replicate 
        rep_means = an.get_means_per_rep_for_exps(experiments) 
        # Store only steady state values 
        rep_means_ss = an.return_rep_means_ss(rep_means) 
        # Calculate exp_means_ss from rep_means_ss 
        exp_means_ss = an.get_exp_means_ss(rep_means_ss) 
        # Output Simulation results to a pickle (only steady state values) 
        # If timecourse is desired change from pass rep_means to pickle_dump_object() 
        print 'Data output to pickle...' 
        an.pickle_dump_object(rep_means_ss,str(cur_path+'/ss_reps_EGF')) 
        an.pickle_dump_object(exp_means_ss,str(cur_path+'/ss_exps_EGF')) 
        experiments = [] 
 
        #exps_ss.append(dp(exp_means_ss)) 
        #reps_ss.append(dp(rep_means_ss)) 
 
        sim.set_init_prob_for_array(population, 
                                    ['IGF-1'], 
                                    t, 
                                    [], 
                                    basal_rate, 
                                    ['TNFa','INS','EGF','IR','EGFR','IGF-1R','TNF-R1','SHC','GRB2','IRS','IRS-2','ErbB2','ErbB3'] 
                                    ) 
        #For synchronous updating set async = False 
        async = True 
        #Run an experiment with treatment t 
        experiment = sim.run_experiment(experimental_design,population,async) 
        #Store results from experiment with treatment t 
        experiments.append(experiment) 
        # Find means per replicate 
        rep_means = an.get_means_per_rep_for_exps(experiments) 
        # Store only steady state values 
        rep_means_ss = an.return_rep_means_ss(rep_means) 
        # Calculate exp_means_ss from rep_means_ss 
        exp_means_ss = an.get_exp_means_ss(rep_means_ss) 
        # Output Simulation results to a pickle (only steady state values) 
        # If timecourse is desired change from pass rep_means to pickle_dump_object() 
        print 'Data output to pickle...' 
        an.pickle_dump_object(rep_means_ss,str(cur_path+'/ss_reps_IGF')) 
        an.pickle_dump_object(exp_means_ss,str(cur_path+'/ss_exps_IGF')) 
        experiments = [] 
 
        #exps_ss.append(dp(exp_means_ss)) 
        #reps_ss.append(dp(rep_means_ss)) 
 
        sim.set_init_prob_for_array(population, 
                                    ['INS'], 
                                    t, 
                                    [], 
                                    basal_rate, 
                                    ['TNFa','IGF-1','EGF','IR','EGFR','IGF-1R','TNF-R1','SHC','GRB2','IRS','IRS-2','ErbB2','ErbB3'] 
                                    ) 
        #For synchronous updating set async = False 
        async = True 
        #Run an experiment with treatment t 
        experiment = sim.run_experiment(experimental_design,population,async) 
        #Store results from experiment with treatment t 
        experiments.append(experiment) 
        # Find means per replicate 
        rep_means = an.get_means_per_rep_for_exps(experiments) 
        # Store only steady state values 
        rep_means_ss = an.return_rep_means_ss(rep_means) 
        # Calculate exp_means_ss from rep_means_ss 
        exp_means_ss = an.get_exp_means_ss(rep_means_ss) 
        # Output Simulation results to a pickle (only steady state values) 
        # If timecourse is desired change from pass rep_means to pickle_dump_object() 
        print 'Data output to pickle...' 
        an.pickle_dump_object(rep_means_ss,str(cur_path+'/ss_reps_INS')) 
        an.pickle_dump_object(exp_means_ss,str(cur_path+'/ss_exps_INS')) 
        experiments = [] 
        
        #exps_ss.append(dp(exp_means_ss)) 
        #reps_ss.append(dp(rep_means_ss)) 
 
        sim.set_init_prob_for_array(population, 
                                    ['TNFa'], 
                                    t, 
                                    [], 
                                    basal_rate, 
                                    ['INS','IGF-1','EGF','IR','EGFR','IGF-1R','TNF-R1','SHC','GRB2','IRS','IRS-2','ErbB2','ErbB3'] 
                                    ) 
        #For synchronous updating set async = False 
        async = True 
        #Run an experiment with treatment t 
        experiment = sim.run_experiment(experimental_design,population,async) 
        #Store results from experiment with treatment t 
        experiments.append(experiment) 
        # Find means per replicate 
        rep_means = an.get_means_per_rep_for_exps(experiments) 
        # Store only steady state values 
        rep_means_ss = an.return_rep_means_ss(rep_means) 
        # Calculate exp_means_ss from rep_means_ss 
        exp_means_ss = an.get_exp_means_ss(rep_means_ss) 
        # Output Simulation results to a pickle (only steady state values) 
        # If timecourse is desired change from pass rep_means to pickle_dump_object() 
        print 'Data output to pickle...' 
        an.pickle_dump_object(rep_means_ss,str(cur_path+'/ss_reps_TNF')) 
        an.pickle_dump_object(exp_means_ss,str(cur_path+'/ss_exps_TNF')) 
        experiments = [] 
 
        #exps_ss.append(dp(exp_means_ss)) 
        #reps_ss.append(dp(rep_means_ss)) 
 
        sim.set_init_prob_for_array(population, 
                                    [], 
                                    t, 
                                    [], 
                                    basal_rate, 
                                    ['TNFa','INS','IGF-1','EGF','IR','EGFR','IGF-1R','TNF-R1','SHC','GRB2','IRS','IRS-2','ErbB2','ErbB3'] 
                                    ) 
        #For synchronous updating set async = False 
        async = True 
        #Run an experiment with treatment t 
        experiment = sim.run_experiment(experimental_design,population,async) 
        #Store results from experiment with treatment t 
        experiments.append(experiment) 
        # Find means per replicate 
        rep_means = an.get_means_per_rep_for_exps(experiments) 
        # Store only steady state values 
        rep_means_ss = an.return_rep_means_ss(rep_means) 
        # Calculate exp_means_ss from rep_means_ss 
        exp_means_ss = an.get_exp_means_ss(rep_means_ss) 
        # Output Simulation results to a pickle (only steady state values) 
        # If timecourse is desired change from pass rep_means to pickle_dump_object() 
        print 'Data output to pickle...' 
        an.pickle_dump_object(rep_means_ss,str(cur_path+'/ss_reps_control')) 
        an.pickle_dump_object(exp_means_ss,str(cur_path+'/ss_exps_control')) 
 
        #exps_ss.append(dp(exp_means_ss)) 
        #reps_ss.append(dp(rep_means_ss)) 
 
        ## END Simulation ## 
 
        ## Analysis ##
        ## LOAD THE DATA FIRST
        ## Set cur_path
        cur_path = 'results/6_22_2011/Experiment_0'
        reps_data = ['ss_reps_ALL','ss_reps_INS_TNF','ss_reps_IGF_TNF','ss_reps_EGF_TNF','ss_reps_EGF','ss_reps_IGF','ss_reps_INS','ss_reps_TNF','ss_reps_control']
        exps_data = ['ss_exps_ALL','ss_exps_INS_TNF','ss_exps_IGF_TNF','ss_exps_EGF_TNF','ss_exps_EGF','ss_exps_IGF','ss_exps_INS','ss_exps_TNF','ss_exps_control']
        exps_ss = []
        reps_ss = []
        
        for r in reps_data:
            reps_ss.append(an.pickle_load_object(cur_path+'/'+r))
        for r in exps_data:
            exps_ss.append(an.pickle_load_object(cur_path+'/'+r))
        
        test_exps = np.array(exps_ss) 
        test_reps = np.array(reps_ss) 
        coef_vars_withNans = an.return_steady_coefvars(test_exps,test_reps) 
        coef_vars_withNans_b = np.array(coef_vars_withNans).transpose() 
        coef_vars = an.remove_Nans(coef_vars_withNans) 
        coef_vars_b = an.remove_Nans(coef_vars_withNans_b) 
 
        treatments = ["All Ligands", "TNFa & Insulin","TNFa & IGF-1", "TNFa & EGF","EGF Only", "IGF-1 Only","Insulin Only","TNFa Only", "Control"] 
 
        p_names = [] 
        for p in population: 
            p_names.append(p.name) 
 
        an.plot_one_cmap_all_proteins(coef_vars_withNans,xaxis=p_names,yaxis=treatments,change_labels=True,filename="Fig4a.png",choose_color="Blues") 
 
        an.plot_boxplot(an.invert_order(coef_vars),filename="4b.png",n=1,v=0,flip=True) 
 
        an.plot_boxplot(coef_vars_b,"4c.png",n=0,v=1,xaxis=p_names,flip=False) 
        
        ## END Analysis ## 
 
        ##          END           ## 
        ##      Simulation 4      ## 
        ##      Reproducibility   ## 
        ############################ 
 
    elif Data_for_Figure_6:
        ############################## 
        ##      Simulation 5        ## 
        ##        EGF Only          ## 
        ## Different Concentrations ## 
         
        #Number of replicates per experimental condition 
        define_num_reps = 100
        #Number of cells per replicate 
        define_num_cells = 1000
        #Basal activity for proteins 
        basal_rate = 0.0025
        # n
        n = 0.69284035
        # Ka
        Ka = 5.87280301
        # Vmax
        Vmax = 0.27275584
        #Create Experimental group 
        experimental_design = init.Experiment(population,define_num_cells,define_num_reps) 
        #experimental_design.treatment_i = sim.return_is(population,experimental_design.treatment) 
        experiments = []     
        # Build dose range (ng/ml) 
        doses = [0,1,5,10,25] 
        # Add the control group (0ng/ml) 
        #doses.insert(0,0) 
        hill_output = [] 
        for e in doses: 
            hill_output.append(e) 
        # Get probability of activation based on ng/ml 
        hill_output = sim.hill_function(hill_output,n,Ka,Vmax) 
        ##  Simulation   ## 
        for t in hill_output:     
            sim.set_init_prob_for_array(population, 
                                        ['EGF'], 
                                        t, 
                                        [], 
                                        basal_rate, 
                                        ['TNFa','INS','IGF-1','IR','EGFR','IGF-1R','TNF-R1','SHC','GRB2','IRS','IRS-2','ErbB2','ErbB3'] 
                                        ) 
            #For synchronous updating set async = False 
            async = True 
            #Run an experiment with treatment t 
            experiment = sim.run_experiment(experimental_design,population,async) 
            #Store results from experiment with treatment t 
            experiments.append(dp(experiment)) 
 
        # Find means per replicate 
        rep_means = an.get_means_per_rep_for_exps(experiments) 
        # Find means across all replicates 
        #exp_means = an.get_means_per_experiment(experiments) 
        # Store only steady state values 
        rep_means_ss = an.return_rep_means_ss(rep_means) 
 
        # Output Simulation results to a pickle (only steady state values) 
        # If timecourse is desired change from pass rep_means to pickle_dump_object() 
        print 'Data output to pickle...' 
        an.pickle_dump_object(rep_means_ss,str(cur_path+'/ss_vals_EGF')) 
 
        ## END Simulation ## 
        
        ##  Analysis   ##         
        # Calculate exp_means_ss from rep_means_ss 
        exp_means_ss = an.get_exp_means_ss(rep_means_ss) 
 
        # Find steady state fold changes (per treatment group) 
        exp_mean_fold_change = an.get_exp_mean_fold_change(exp_means_ss)     
        # Find steady state fold changes (per replicate) 
        rep_mean_fold_change = an.get_rep_mean_fold_change(rep_means_ss,exp_means_ss,define_num_reps) 
 
        # Output the fold change results 
        fname = cur_path+'/EGF.rep' 
        an.output_rep_mean_fold_change_one_protein(fname,rep_mean_fold_change,population,'AP-1')
        # Output experimental results
        fname = cur_path+'/EGF.exp'
        an.output_EGF_experimental_data_for_CIPlots(fname)
        # Output data to tsv for R
        fname = cur_path+'/EGF.sim'
        prot_i = 21
        tabl = an.build_table(doses,exp_mean_fold_change,prot_i)
        an.output_table_for_CIPlots(fname,tabl)

        
        """
        # Set cur_path to the directory
        cur_path = 'results/<date>/Experiment_<exp_num>'
        #AP-1 protein index in population
        prot_i = 21
        # With TNF
        #rep_mean_fold_change = an.load_rep_mean_fold_change(fname)
        fname = cur_path+'/ss_vals_EGF'
        rep_means_ss = an.pickle_load_object(fname)
        exp_means_ss = an.get_exp_means_ss(rep_means_ss)
        exp_mean_fold_change = an.get_exp_mean_fold_change(exp_means_ss)
        rep_mean_fold_change = an.get_rep_mean_fold_change(rep_means_ss,exp_means_ss,define_num_reps) 
        #exp_mean_fold_change = an.load_steady_state(fname)
        #rep_mean_ss = an.load
        upper_CIs,lower_CIs = an.get_upper_lower_CIs(rep_mean_fold_change,prot_i)

        # For CIplots.r
        # this.data =c(indep = dose,
        #              means = exp_fc,
        #              upper = upper_CI,
        #              lower = lower_CI)
        # Set index for extracting AP-1 from exp
        tabl = an.build_table_for_CIPlots(doses,exp_mean_fold_change,upper_CIs,lower_CIs,prot_i)
        # Output data to tsv for R
        fname = cur_path+'/EGF.sim'
        an.output_table_for_CIPlots(fname,tabl)
        # Output experimental results
        fname = cur_path+'/EGF.exp'
        an.output_EGF_experimental_data_for_CIPlots(fname)
        """
        
        ## END Analysis ## 
 
        ##          END             ## 
        ##      Simulation 5        ## 
        ##        EGF Only          ## 
        ############################## 
         
    total_end = time.clock() #Get system time at end of simulation

    print "Total runtime = ",total_end-total_start,"seconds"
 
