# Supplementary material for: Simulating Quantitative Cellular Responses Using Asynchronous Threshold Boolean Network Ensembles
Source: BMC Syst Biol. 2011 Jul 11;5:109. doi: 10.1186/1752-0509-5-109 (PMC3224452; doi:10.1186/1752-0509-5-109)
Supplement: Additional file 3 — python_simulation_code.zip. The source code to load the network model and produce the simulation results reported in the paper. Refer to the README file for instruction. [file 1752-0509-5-109-S3.ZIP › initialize.py]

##################################################################
#                                                                #
# Ensembles of Boolean Networks (Asynchronous Threshold Logic)   #
# execute_sim.py, initialize.py, sim.py, analysis.py             #
#                                                                #
# Method for simulating molecular interaction networks encoded   #
#                                                                #
# Author: John Jack, jack.john@epa.gov                           #
#                                                                #
##################################################################

from numpy import * 
from datetime import * 
import os 

# Each instance of Node represents a protein
# Stores all relevant information:
# (acivators, inhibitors, threshold (omega), etc.)
class Node(object):
    def __init__(self,
                 name = None,
                 init_prob = 0,
                 state = 0,
                 omega = 0.0,
                 temp_state = 0,
                 kb_id = "N/A",
                 typ = "N/A",):

        self.name = name
        self.init_prob = init_prob
        self.omega = omega
        self.state = state
        self.temp_state = temp_state
        self.activate = []
        self.inhibit = []
        self.myindex = 0
        self.all_states = array([0],dtype=int)

# Each instance of Experiment stores general
# information to initialize a simulation run
class Experiment(object):

    def __init__(self,population,num_cells,num_reps):
        self.num_of_cells = num_cells
        self.num_of_replicates = num_reps
        #self.treatment = []
        #self.treatment_i = []


# Read and return the population (node/interaction)
# information encoded in cytoscape files
def read_network(net_path,sif,names,states,probabilities,omegas,types,hasdata):
    temp_names = []
    
    #Read in the network from cytoscape file
    population = generate_network(str(net_path+sif),temp_names)
    
    if probabilities:
        prob_nodes(str(net_path+'ps.NA'),temp_names,population)

    #Read Names from cytoscape 'Node Attribute' file
    if names:
        name_nodes(str(net_path+'canonicalName.NA'),temp_names,population)

    #Read States from cytoscape 'Node Attribute' file
    if states:
        state_nodes(str(net_path+'state.NA'),temp_names,population) #check reinitialize if changed

    #Read Thresholds(omega) from cytoscape 'Node Attribute' file
    if omegas:
        omega_nodes(str(net_path+'threshold.NA'),temp_names,population)
    
    #Read Types from cytoscape 'Node Attribute' file
    if types:
        type_nodes(str(net_path+'type.NA'),temp_names,population)

    if hasdata:
        data_nodes(str(net_path+'hasdata.NA'),temp_names,population)

    for i,p in enumerate(population):
        p.myindex = i
    
    return population

# Read and return in the interaction information
def generate_network(filename, names):
    #tmp counter
    count = 0
    #the population of nodes in the network
    population = []

    #Open the cytoscape file to read in the network
    print 'Reading file %s...'%filename
    f = open(filename,'r')

    #Each line in the sif indicates an interaction
    for line in f:
        #Parse the line
        j = line.split('+')
        #reject the first line (header for the file)
        if not len(j) < 3:

            jj = j[2].split("=")
            if (jj[1].lstrip().rstrip() == 'Activate'):
                #if node has not been added to population yet
                if not (jj[0].lstrip().rstrip() in names):
                    #Make a new node and add it to the population (and the names tmp)
                    addNode = Node()
                    population.append(addNode)
                    population[-1].name = jj[0].lstrip().rstrip()
                    names.append(jj[0].lstrip().rstrip())
                    count += 1
                #if node has already been added to population
                if not (j[0].lstrip().rstrip() in names):

                    addEdge = Node()
                    names.append(j[0])
                    population.append(addEdge)
                    population[-1].name = j[0].lstrip().rstrip()
           
                #Add in state storage here
                population[names.index(jj[0].lstrip().rstrip())].activate.append(population[names.index(j[0].lstrip().rstrip())])
           
        
            elif (jj[1].lstrip().rstrip() == 'Inhibit'):
                if not (jj[0].lstrip().rstrip() in names):
                    addNode = Node()
                    population.append(addNode)
                    population[-1].name = jj[0].lstrip().rstrip()
                    names.append(jj[0].lstrip().rstrip())
                    count += 1
                
                if not (j[0] in names):
                    addEdge = Node()
                    names.append(j[0].lstrip().rstrip())
                    population.append(addEdge)
                    population[-1].name = j[0].lstrip().rstrip()
                    
                #Add in state storage here
                population[names.index(jj[0].lstrip().rstrip())].inhibit.append(population[names.index(j[0].lstrip().rstrip())])
    f.close()

    calculate_indegree(population)

    return population

# Calculate and store the indegree for every node
def calculate_indegree(population):
    for p in population:
        p.indegree = len(p.activate)+len(p.inhibit)

# If available, read and store probabilities of activation
def prob_nodes(filename, names, population):
    print 'Reading file %s...'%filename
    f = open(filename,'r')

    for line in f:
        j = line.split()
        if j[0] in names:
            population[names.index(j[0])].init_prob = j[2]
    f.close()
    
# If available, read and store node names
def name_nodes(filename, names, population):
    print 'Reading file %s...'%filename
    f = open(filename,'r')

    for line in f:
        j = line.split()
        if j[0] in names:
            population[names.index(j[0])].name = j[2]
    f.close()

# If available, read and store initial states of nodes
def state_nodes(filename, names, population):
    f = open(filename,'r')

    for line in f:
        j = line.split()
        if j[0] in names:
            if int(j[2]) == 1:
                population[names.index(j[0])].state = 1
            else:
                population[names.index(j[0])].state = 0
    f.close()
    for node in population:
        node.all_states = array(node.state,dtype=int)

# If available, read and store thresholds
def omega_nodes(filename, names, population):
    print 'Reading file %s...'%filename
    f = open(filename,'r')

    for line in f:
        j = line.split()
        if j[0] in names:
            population[names.index(j[0])].omega = float(j[2])
    f.close()

# If available, read and store node types
def type_nodes(filename, names, population):
    print 'Reading file %s...'%filename
    f = open(filename,'r')

    for line in f:
        j = line.split()
        if j[0] in names:
            population[names.index(j[0])].typ = j[2]
    f.close()

# If available, read and store information on data availability
def data_nodes(filename, names, population):
    print 'Reading file %s...'%filename
    f = open(filename,'r')

    for line in f:
        j = line.split()
        if j[0] in names:
            population[names.index(j[0])].hasdata = j[2]
    f.close()

def initialize_all_inputs(inputNA,population):
    inputnames = []
    for thing in population:
        if thing.typ == inputNA:
            inputnames.append(thing)
    inputstates = []

    n = 1
    while n < (len(inputnames)**2):
        temp = digits(n,2)
        while len(temp) < len(inputnames):
            temp = "0"+temp
        inputstates.append(temp)
        n += 1

    populations = []
    for i,val in enumerate(inputstates):
        c = 0
        for n in inputnames:
            for p in population:
                if n.name == p.name:
                    p.state = int(val[c])
                    p.all_states[0] = int(val[c])
                    c += 1
        populations.append(deepcopy(population))
    return populations

# Create a new directory to store results of experiment
def make_dir_for_new_experiment():
    today_date = date.today()
    today_date = today_date.timetuple()
    print "Creating directory structure for results...\n"
    
    newDir = False
    #Fix to check for dir first until nonexist
    multisims = 0

    #second part is DEBUG
    while not newDir and (multisims < 2000):
        try:
            parent_dir = "results/"+str(today_date[1])+"_"+str(today_date[2])+"_"+str(today_date[0])+"/"+"Experiment_"+str(multisims)
            os.makedirs(parent_dir)
            print "Path accepted\n"
            newDir = True
            break
        except:
            print "ERROR: Directory already exists! Modifying path...\n"
            parent_dir = "results/"+str(today_date[1])+"_"+str(today_date[2])+"_"+str(today_date[0])+"/"+"Experiment_"+str(multisims)
            multisims += 1

    #os.mkdir(parent_dir+"/pickles/")

    return parent_dir
