# Supplementary material for: Simulating Quantitative Cellular Responses Using Asynchronous Threshold Boolean Network Ensembles
Source: BMC Syst Biol. 2011 Jul 11;5:109. doi: 10.1186/1752-0509-5-109 (PMC3224452; doi:10.1186/1752-0509-5-109)
Supplement: Additional file 3 — python_simulation_code.zip. The source code to load the network model and produce the simulation results reported in the paper. Refer to the README file for instruction. [file 1752-0509-5-109-S3.ZIP › README]

##################################################################
#                                                                #
# Ensembles of Boolean Networks (Threshold Logic)                #
# execute_sim.py, initialize.py, sim.py, analysis.py             #
#                                                                #
# Method for simulating molecular interaction networks           #
#                                                                #
# Author: John Jack, jack.john@epa.gov                           #
#                                                                #
##################################################################

Req. Python packages: numpy, matplotlib

INSTALLATION:
(a) Make sure you have the required python packages installed
	i.e., numpy, matplotlib

(b) Unzip python_simulation_code.zip into a directory (e.g., '/my/path')

(c) Unzip network_model.zip to a subdirectory of (b) (e.g., '/my/path/network') 

INSTRUCTIONS:

To run simulations (and recapitulate figures from the paper):

(1) Load 'execute_sim.py' into any editor

(2) Check the variable 'net_path', which should be set to your subdirectory 
	for the network_model.zip contents. Following (b) from installation, the default value is
	net_path = 'network/'

(3) In 'execute_sim.py', there are five variables available to make the 
selection of which Figure(s) you want to create by setting the appropriate 
variable to 'True'

    Set all other variables to False. E.g.,:

	Figure_2 = True 	  # Treatment: INS Only treatment, single_cell plot and single replicate plot
	Figure_3 = False 	  # Treatment: All ligands treatment, multiple replicates, multiple proteins plot
	Figure_4 = False 	  # Treatment: Different treatment groups, reproducibility
	Figure_5 = False 	  # Treatment: EGF, TNF, EGF+TNF, init_prob=1
	Data_for_Figure_6 = False # Concentration response of EGF (w/ and w/o TNF)

    In the sample code above, the Figure_2 is set to True, which
    will generate simulation results for stimulation with INS 
    figure from the paper (Figures 2A and 2B)

(4) The rest of the README pertains to the 'Data_for_Figure_6'.
    We used R (quantile) to find the 95% confidence intervals,
    and plotted the data using the R script enclosed (CIplots.r)
	
   
(5a) The files will be output to '../results/<date>/Experiment<exp_num>/'

(5b) We use R to compute the upper and lower quantiles for the fold changes across replicates (stored in ''../results/<date>/Experiment<exp_num>/EGF.rep'):
<R code>
t.dat <- read.table("EGF.rep") 
for (x in c(1:5)){
print(x)
print(quantile(t.dat[x,],.975))
print(quantile(t.dat[x,],.025))
}
</R code>

(5c) Add the upper and lower quantiles in the file: 'EGF.sim':

indep	means	upper	lower
0	1.0	1.484838	0.5932762
1	4.99406	6.168425	4.149637
5	9.247198	10.68227	7.59888
10	11.3737	12.85761	10.15162
25	13.804878	15.40376	12.25775

NOTE: indep = dose, means = exp_means from simulation, lower = 2.5% quantile, upper = 97.5% quantile

(5d) The experimental data (from Chevalier et al, see paper) is automatically stored in the file '../results/<date>/Experiment<exp_num>/EGF.exp'.
indep	means	sds
0	1.0	0.057
1	4.519	1.074
5	6.497	1.299
10	10.22	1.81
25	17.17	1.47

(5e) Use CIplots.r to generate the EGF concentration-response plot 
<R code>
source('CIplots.r')
#EGF simulations
this.d <- read.table('EGF.sim',header=T)
#EGF experimental
exp.d <- read.table('EGF.exp',header=T)
png("EGF.png",width=1024,height=768)
par(mar=c(5,5,5,5))
makeCompareCIandDataPlot(this.d,exp.d,xlab="[EGF] ng/ml",ylab="Fold Change Activity",ylim=c(0,26))
dev.off()
</R code>
