# Supplementary material for: Simulating Quantitative Cellular Responses Using Asynchronous Threshold Boolean Network Ensembles
Source: BMC Syst Biol. 2011 Jul 11;5:109. doi: 10.1186/1752-0509-5-109 (PMC3224452; doi:10.1186/1752-0509-5-109)
Supplement: Additional file 3 — python_simulation_code.zip. The source code to load the network model and produce the simulation results reported in the paper. Refer to the README file for instruction. [file 1752-0509-5-109-S3.ZIP › sim.py]

##################################################################
#                                                                #
# Ensembles of Boolean Networks (Asynchronous Threshold Logic)   #
# execute_sim.py, initialize.py, sim.py, analysis.py             #
#                                                                #
# Method for simulating molecular interaction networks encoded   #
#                                                                #
# Author: John Jack, jack.john@epa.gov                           #
#                                                                #
##################################################################

import random as rand
import copy as cp
import numpy as np

####################
# Network Analysis #

# Find the list of nodes where indegree(node) <= indegree_cutoff
def return_nodes_indegree_cutoff(population,indegree_cutoff):
    tmpnodes = []
    indegree_cutoff = 3
    for i,p in enumerate(population):
        if p.indegree >= indegree_cutoff:
            tmpnodes.append(i)
    return tmpnodes

# Return the index for node j
def get_protein_indices(population,j):
    tmp_indices = []
    for i,p in enumerate(population):
        if j == p.name:
            tmp_indices.append(i)
    return tmp_indices


# Initialize the probability of activation for every node
def set_init_prob_for_array(population,dose_proteins,x,include_proteins,basal,exclude_proteins):
    indices = []

    # Convert protein names to protein indices in population
    for i in dose_proteins:
        for j,p in enumerate(population):
            if i == p.name:
                indices.append(j)
                break
            
    # Initialize all nodes to dose or basal probabilities
    for i,p in enumerate(population):
        initialNode = False
        #What proteins do you want to set with specific probability
        #(e.g., ligands, chemical perturbations, etc.)
        for j in indices:
            if i == j:
                population[i].init_prob = x
                initialNode = True
        #Set basal rate for proteins
        if not initialNode:
            #print "basal?"
            population[i].init_prob = basal

    # Initialize subset to 1.0 probability
    for j in include_proteins:
        tmp_indices = get_protein_indices(population,j)
        for k in tmp_indices:
            population[k].init_prob = 1.0

    # Initialize subset to 0.0 probability
    for j in exclude_proteins:
        tmp_indices = get_protein_indices(population,j)
        for k in tmp_indices:
            population[k].init_prob = 0.0

    return population

# Find and return the indices for a group of proteins
def return_is(population,thearray):
    tmparray = []

    for i in thearray:
        foundIt = False
        for j,p in enumerate(population):
            if i == p.name:
                tmparray.append(j)
                foundIt = True
        if not foundIt:
            print "ERROR: could not find entity",i

    return tmparray

# Knockout a node in the graph (but leave it in the population)
def knockout_node(tmp_pop,i):
    #Remove pointers to activate or inhibit knockout node
    tmp_pop[i].activate = []
    tmp_pop[i].inhibit = []

    #Remove all edges flowing from node
    for p in tmp_pop:
        for j,a in enumerate(p.activate):
            if a.myindex == i:
                p.activate.pop(j)
        for j,a in enumerate(p.inhibit):
            if a.myindex == i:
                p.inhibit.pop(j)

    return dp(tmp_pop)

# Generic hill funciton
# Input array of values to evaluate with a hill function
# n is the hill coefficient and Ka is the association constant
def hill_function(xs,n,Ka,Vmax):
    f_xs = []
    for x in xs:
        f_xs.append(Vmax*x**n/(Ka**n+x**n))
    return f_xs

# ToxCast Hill function
def hill_function_NVS(T,B,IC50,W,concs):
    f_xs = []
    for conc in concs:
        f_xs.append(T-(T-B)/(1+(conc/IC50)**W))
    return f_xs

# The main method for starting a simulation run
# To be called to begin simulation
def run_experiment(experimental_design,population,async):
    print "Begin experiment..."
    
    #Initialize the states of the proteins according to the experimental_design
    
    #Prepare the experiment array
    experiment = []

    #Run the replicates (# of replicates and # of cells part of class Experiment)
    for r in range(experimental_design.num_of_replicates):

        replicates = []
        print str(r),": simulating replicate..."

        for c in range(experimental_design.num_of_cells):
            a_cell = build_cell(population)
            if async:
                replicates.append(simulate_cell_async_to_steady_state(population,a_cell))
            else:
                replicates.append(simulate_cell_sync_to_steady_state(population,a_cell))
        experiment.append(replicates)
    print "End experiment..."

    return experiment

# Set nodes active/inactive for simulation
def initialize_all_nodes(population):
    tmp = return_rand_array(population)
    
    for i,thing in enumerate(population):
        if thing.init_prob >= tmp[i]:
            thing.state = 1
        else:
            thing.state = 0

    return population

# Return an array of random variables
def return_rand_array(ps):    
    #Set random seed
    rand.seed()    
    tmp_vals = []
    for i in range(len(ps)):
        tmp_vals.append(rand.random())
    return tmp_vals

# Build a cell as a numpy object
def build_cell(population):
    population = initialize_all_nodes(population)
    
    a_cell = np.empty((1,len(population)),dtype=int)

    for i,p in enumerate(population):
        a_cell[0,i] = p.state
        
    return a_cell

# Build a replicate as a list of numpy cells
def build_replicate(num_of_cells,population):
    a_replicate = []
    
    for c in range(num_of_cells):
        a_replicate.append(build_cell(population))

    return a_replicate

# Build an experiment as a list of replicates (which are lists of numpy cells)
def build_experiment(num_of_replicates, num_of_cells, population):
    print num_of_replicates
    print num_of_cells

    an_experiment = []

    for c in range(num_of_replicates):
        an_experiment.append(build_replicate(num_of_cells,population))

    return an_experiment

# Create and return a random order list of nodes for
# one round of updating
def get_async_rules_order(population):
    rand.seed()
    order = []
    #Make list of all indices to randomly select
    tmp = range(len(population))
    #Countdown through all rules
    countdown = len(tmp)-1
    while (countdown >= 0):
        p = rand.randint(0,countdown)
        order.append(tmp[p])
        tmp.pop(p)
        countdown -= 1
    return order

# Simulate one asynchronous time step (one interaction)
def async_one_step(node_i, cell, population):
    tmp = np.vstack((cp.deepcopy(cell),cp.deepcopy(cell[-1,])))
    sumA = 0
    sumI = 0
    sumAI = 0 #sumA - sumI

    for activator in population[node_i].activate:        
        sumA = sumA + tmp[-2,activator.myindex]
    for inhibitor in population[node_i].inhibit:
        sumI = sumI + tmp[-2,inhibitor.myindex]
    sumAI = sumA - sumI
    #Threshold Logic
    if sumAI < population[node_i].omega:
        tmp[-1,node_i] = 0
    elif sumAI > population[node_i].omega:
        tmp[-1,node_i] = 1
    #elif sumAI = population[node_i].omega:
    # Keep the same state
    
    return tmp

# Simulate cell asynchronously until a logical steady state is reached
def simulate_cell_async_to_steady_state(population,cell):
    rand.seed()
    #Keep track of timesteps for EACH rule firing
    timesteps = 0
    found_cycle = False

    while not found_cycle:

        #Pick the order of rules
        order = get_async_rules_order(population)

        #Fire all rules in async order
        while len(order) > 0:
            #Replace cell with new cell that has one more timestep
            cell = cp.deepcopy(async_one_step(order.pop(0),cell,population))
            timesteps += 1
        found_cycle = np.array_equal(cell[-1,],cell[(-1-len(population)),])

    return cell

# Simulate cell synchronously until a logical steady state is reached
def simulate_cell_sync_to_steady_state(population,cell):
    #rand.seed()
    #Keep track of timesteps for EACH rule firing
    timesteps = 0
    found_cycle = False

    while not found_cycle:
        #Replace cell with new cell that has one more timestep
        cell = cp.deepcopy(sync_one_step(cell,population))
        timesteps += 1
        found_cycle = np.array_equal(cell[-1,],cell[-2,])

    return cell

# Simulate one synchronous time step (all interactions)
def sync_one_step(cell, population):

    tmp = np.vstack((cp.deepcopy(cell),cp.deepcopy(cell[-1,])))

    for node_i,n in enumerate(population):

        sumA = 0
        sumI = 0
        sumAI = 0 #sumA - sumI

        #Threshold Logic
        for activator in population[node_i].activate:
            sumA = sumA + tmp[-2,activator.myindex]
        for inhibitor in population[node_i].inhibit:
            sumI = sumI + tmp[-2,inhibitor.myindex]
    
        sumAI = sumA - sumI

    
        if sumAI < population[node_i].omega:
            tmp[-1,node_i] = 0
        elif sumAI > population[node_i].omega:
            tmp[-1,node_i] = 1
    
    return tmp
