# Supplementary material for: Simulating Quantitative Cellular Responses Using Asynchronous Threshold Boolean Network Ensembles
Source: BMC Syst Biol. 2011 Jul 11;5:109. doi: 10.1186/1752-0509-5-109 (PMC3224452; doi:10.1186/1752-0509-5-109)
Supplement: Additional file 3 — python_simulation_code.zip. The source code to load the network model and produce the simulation results reported in the paper. Refer to the README file for instruction. [file 1752-0509-5-109-S3.ZIP › analysis.py]

##################################################################
#                                                                #
# Ensembles of Boolean Networks (Asynchronous Threshold Logic)   #
# execute_sim.py, initialize.py, sim.py, analysis.py             #
#                                                                #
# Method for simulating molecular interaction networks	     #
#                                                                #
# Author: John Jack, jack.john@epa.gov                           #
#                                                                #
##################################################################

from copy import deepcopy as dp
import numpy as np
import matplotlib.pyplot as plt
from matplotlib import cm as CM
import pickle
import sim
import math
#import rpy2.rpy_classic as rpy
#import rpy2.robjects as rpy
#import rpy2.robjects.numpy2ri

# Output EGF experimental data from Chevalier et al
def output_EGF_experimental_data_for_CIPlots(fname):
    f = file(fname,'w')
    f.write('indep\tmeans\tsds\n')
    f.write('0\t1.0\t0.057\n')
    f.write('1\t4.519\t1.074\n')
    f.write('5\t6.497\t1.299\n')
    f.write('10\t10.22\t1.81\n')
    f.write('25\t17.17\t1.47\n')
    f.close()
    
# Output EGF w/ TNF experimental data from Chevalier et al
def output_EGF_TNF_experimental_data_for_CIPlots(fname):
    f = file(fname,'w')
    f.write('indep\tmeans\tsds\n')
    f.write('0\t2.994\t0.395\n')
    f.write('1\t11.75\t3.27\n')
    f.write('5\t11.63\t3\n')
    f.close()    

# Use Rpy to calculate upper and lower quantiles
def get_upper_lower_CIs(rep_fc,prot_i):
    rep_fc_prot_i_per_dose = []
    for rr in rep_fc:
        tmp = []
        for rrr in rr:
            #print type(rrr)
            tmp.append(rrr[prot_i])
        rep_fc_prot_i_per_dose.append(dp(tmp))
            
    tmp_lower_CIs = []
    tmp_upper_CIs = []
    for rr in rep_fc_prot_i_per_dose:
        tmp_upper_CIs.append(rpy.r.quantile(rr,.975))
        tmp_lower_CIs.append(rpy.r.quantile(rr,.025))
    # Extract ONLY CIs from tmp_*_CI
    upper_CIs = []
    for t in tmp_upper_CIs:
        upper_CIs.append(dp(t['97.5%']))    
    lower_CIs = []
    for t in tmp_lower_CIs:
        lower_CIs.append(dp(t['2.5%']))
    return upper_CIs,lower_CIs

# Move to analysis.py
# Read in output from fold change file
def load_rep_mean_fold_change(fname):
    f = open(fname,'r')
    fc = []
    for l in f.readlines():
        tmp = l.split('\t')
        tmp1 = []
        for t in tmp:        
            if not (t == '\n'):
                tmp1.append(float(t))
        fc.append(dp(tmp1))
    f.close()
    return fc

# REMOVE
# Move to analysis.py but remove the an
def load_steady_state(fname):
    rep_means_ss = pickle_load_object(fname)
    
    exp_means = get_exp_means_ss(rep_means_ss)
    exp_mean_fc = get_exp_mean_fold_change(exp_means)

    # REMOVE
    """
    # Calculate exp_means_ss from rep_means_ss
    exp_means_ss = []
    for rr in rep_means_ss:
        tmp_exp_means_ss = []
        for i in range(len(rr[0])):
            tmpsum = 0
            for k in rr:
                tmpsum += k[i]
            tmp_exp_means_ss.append(dp(tmpsum))
        exp_means_ss.append(dp(tmp_exp_means_ss))
    """
    return dp(get_exp_mean_fold_change(exp_means))

def output_table_for_CIPlots(fname,tabl):
    f = file(fname,'w')
    f.write('indep\tmeans\tupper\tlower\n')
    for i in range(len(tabl['indep'])):
        tmp = str(tabl['indep'][i])+'\t'+str(tabl['means'][i])+'\t'+'\t'+'\n'
        f.write(tmp)
    f.close()

def build_table_for_CIPlots(doses,exp_means_fc,upper_CIs,lower_CIs,prot_i):
    #exp_means_fc = []
    # Get the experimental mean
    #for rr in rep_fc:
    #    tmp = 0
    #    for r in rr:
    #        tmp += r
    #    exp_means_fc.append(dp(tmp/float(num_reps)))
    
    # Build tables for CIplots.r
    tabl = {'indep':[],'means':[],'upper':[],'lower':[]}
    for t in doses:
        tabl['indep'].append(dp(t))
    # Fix this conversion
    for t in exp_means_fc:
        tabl['means'].append(dp(t[prot_i]))
    for t in upper_CIs:
        tabl['upper'].append(dp(t))
    for t in lower_CIs:
        tabl['lower'].append(dp(t))
    return tabl

def build_table(doses,exp_means_fc,prot_i):
    #exp_means_fc = []
    # Get the experimental mean
    #for rr in rep_fc:
    #    tmp = 0
    #    for r in rr:
    #        tmp += r
    #    exp_means_fc.append(dp(tmp/float(num_reps)))
    
    # Build tables for CIplots.r
    tabl = {'indep':[],'means':[],'upper':[],'lower':[]}
    for t in doses:
        tabl['indep'].append(dp(t))
    # Fix this conversion
    for t in exp_means_fc:
        tabl['means'].append(dp(t[prot_i]))
    """
    for t in upper_CIs:
        tabl['upper'].append(dp(t))
    for t in lower_CIs:
        tabl['lower'].append(dp(t))
    """
    return tabl


# Calculate and return the means per experimental group for all timepoints
def get_means_per_experiment(experiments):
    exp_means = []
    for exp in experiments:
        exp_means.append(return_experiment_mean_all_timepoints(exp))
    return exp_means

# Calculate and return the means per replicate for all experimental groups over all timepoints
def get_means_per_rep_for_exps(experiments):
    rep_means_per_exp = []
    for exp in experiments:
        tmp_reps = []
        for rep in exp:
            tmp_reps.append(return_replicate_mean_all_timepoints(rep))
        rep_means_per_exp.append(dp(tmp_reps))
    return rep_means_per_exp

# Calculate and return the mean over all timepoints for one replicate
def return_replicate_mean_all_timepoints(group_of_cells):
    print "Merging replicate..."
    tmax = return_tmax_group_of_cells(group_of_cells)
    
    mean_cells = np.zeros(len(group_of_cells[0][0]),dtype=int)

    #Get the zero timepoint
    for cell in group_of_cells:
        mean_cells += cell[0]

    c = 1
    while (c < tmax):
        tmp_mean = np.zeros(len(group_of_cells[0][0]),dtype=int)
        for cell in group_of_cells:
            try:
                tmp_mean += cell[c]
            except:
                tmp_mean += cell[-1]
        mean_cells = np.vstack((dp(mean_cells),dp(tmp_mean)))
        c += 1

    return dp(mean_cells)

# Calculate and return the mean over all timpoints for one experimental group
def return_experiment_mean_all_timepoints(group_of_reps):
    print "Merging experiment..."
    tmp_rep_means = []
    for rep in group_of_reps:
        tmp_rep_means.append(dp(return_replicate_mean_all_timepoints(rep)))
    mean_reps = np.zeros(len(group_of_reps[0][0][0]),dtype=int)
    tmax = return_tmax_group_of_cells(tmp_rep_means)
    #Get the zero timepoint
    for rep in tmp_rep_means:
        mean_reps += rep[0]
    c = 1
    while (c < tmax):
        tmp_mean = np.zeros(len(group_of_reps[0][0][0]),dtype=int)
        for rep in tmp_rep_means:
            try:
                tmp_mean += rep[c]
            except:
                tmp_mean += rep[-1]
        mean_reps = np.vstack((dp(mean_reps),dp(tmp_mean)))
        c += 1
    return mean_reps

# Calculate and return the means per experimental group for steady state only
def get_exp_means_ss(rep_means_ss):
    exp_means_ss = []
    for rr in rep_means_ss:
        tmp_exp_means_ss = []
        for i in range(len(rr[0])):
            tmpsum = 0
            for k in rr:
                tmpsum += k[i]
            tmp_exp_means_ss.append(dp(tmpsum))
        exp_means_ss.append(dp(tmp_exp_means_ss))
    return exp_means_ss

# Calculate and return the means per replicate for all experimental groups for steady state only
def return_rep_means_ss(rep_means):
    ss_vals = []
    for exp in rep_means:
        tmp = []
        for rep in exp:
            tmp.append(rep[-1])
        ss_vals.append(dp(tmp))
    return ss_vals

# Calculate and return the mean fold change per experiment (relative to control) at steady state
def get_exp_mean_fold_change(exp_means_ss):
    exp_mean_fold_change = []
    for e in exp_means_ss:
        tmp = []
        for i,p in enumerate(e):
            tmp.append(p/float(exp_means_ss[0][i]))
        exp_mean_fold_change.append(dp(tmp))
    return exp_mean_fold_change
                                             

# Calculate and return the mean fold change per replicate (relative to control) at steady state
def get_rep_mean_fold_change(rep_means_ss,exp_means_ss,num_reps):
    rep_mean_fold_change = []
    for rr in rep_means_ss:
        tmp2 = []
        for rrr in rr:
            tmp = []
            for i,p in enumerate(rrr):
                #if exp_means_ss[0][i] = 0.0:
                tmp.append(p/float(exp_means_ss[0][i])*num_reps)
            tmp2.append(dp(tmp))
        rep_mean_fold_change.append(dp(tmp2))
    return rep_mean_fold_change

# Output fold change replicate means to tab separated file
def output_rep_mean_fold_change_one_protein(fname,rep_mean_fold_change,population,p):
    tmp_i  = sim.get_protein_indices(population,p)
    f = open(fname,'w')
    for rr in rep_mean_fold_change:
        for rrr in rr:
            f.write(str(rrr[tmp_i[0]])+'\t')
        f.write('\n')
    f.close()

# Return the largest t (number of timesteps) for all steady state
def return_tmax_group_of_cells(group_of_cells):
    tmp_tmax = 0
    for c in group_of_cells:
        if len(c) > tmp_tmax:
            tmp_tmax = len(c)
    return tmp_tmax

#Generalized function
def return_is(population,thearray):
    tmparray = []

    for i in thearray:
        foundIt = False
        for j,p in enumerate(population):
            if i == p.name:
                tmparray.append(j)
                foundIt = True
        if not foundIt:
            print "ERROR: could not find entity",i

    return tmparray

# Plot the data from one cell simulation (tmp_data = single cell (time x number of proteins)
def plot_single_cell_over_time(tmp_data,xaxis=[],yaxis=[],changey=False,changex=False,filename="plot.png",choose_color="Blues"):
    fig = plt.figure()

    #Fig Size
    DefaultSize = fig.get_size_inches()
    #fig.set_size_inches( (DefaultSize[0]/4,DefaultSize[1]/4) )
    
    ax1 = fig.add_subplot(111)
    #DefaultSize = ax1.get_size_inches()
    #ax1.set_size_inches( (DefaultSize[0]*3, DefaultSize[1]*3) )

    # select the color map
    colmap = CM.get_cmap(choose_color)
    #colmap = CM.get_cmap("gis_grey_r")
    # map the colors/shades to your data
    # Use vmin/vmax if you want to normalize
    ax1.imshow(np.transpose(tmp_data),
               aspect='auto',
               #origin='lower',
               interpolation="nearest",
               vmin = 0.0,
               vmax=1.0,
               cmap=colmap)
    if changex:
        plt.xticks(np.arange(len(xaxis)),xaxis,rotation=90,fontsize="10")
    if changey:
        plt.yticks(np.arange(len(yaxis)),yaxis,fontsize="10")

    #plt.grid()

    plt.ylabel('Molecules',fontsize="10")
    plt.xlabel('Time',fontsize="10")
    
    #Figure Size
    #DefaultSize = fig.get_size_inches()
    #fig.set_size_inches( (DefaultSize[0]*4, DefaultSize[1]*4) )

    #Launch X window
    plt.show()

    fig.savefig(filename,dpi=300,bbox_inches="tight",orientation="landscape")

# Plot timecourse profile for proteins for one rep
def plot_one_rep_multi_protein(rep,population,proteins,num_cells,filename="multi_proteins.png"):

    fig = plt.figure()

    #Test if include has indices or strings
    if not isinstance(proteins[0],int):
        include = dp(return_is(population,proteins))
    protein_vals = []
    for p in include:
        tmp = []
        for time in rep:
            tmp.append(dp(time[p]))
        protein_vals.append(dp(tmp))
    for p in protein_vals:
        plt.plot(p)
    a = plt.gca()
    
    a.set_ylim([-10,num_cells+10])
    a.set_yticks([0,num_cells])
    #a.set_xlim([-10,num_cells+10])
    a.set_ylabel("Activity")
    a.set_xlabel("Time")
    a.set_xticks([])
    plt.legend(proteins)
    plt.show()
    fig.savefig(filename,dpi=300,formats="png")

# Plot graphs for each protein
def plot_rep_means_include_ordered(all_means,population,include,num_of_plotcols,scaling_factor,filename="rep_prot_prof.png"):
    #For each protein we need to run this
    num_of_plotrows = int((len(include))/num_of_plotcols)
    if num_of_plotrows == 0:
        num_of_plotrows = 1

    fig = plt.figure(figsize=((num_of_plotrows*4),(num_of_plotcols*2)))
    fig.subplots_adjust(wspace=.5,hspace=.5)

    tmax = 0

    subfig_index = 0

    #Test if include has indices or strings
    if not isinstance(include[0],int):
        include = dp(return_is(population,include))

    #Plot
    for num_of_proteins in include:
        subfig_index += 1
        for sum_trajectories in all_means:
            if len(sum_trajectories) > tmax:
                tmax = dp(len(sum_trajectories))
            protein_values = []
            for i,row in enumerate(sum_trajectories):
                protein_values.append(row[num_of_proteins])
            
        
            timecourse = range(len(protein_values))
            subfig = fig.add_subplot(num_of_plotrows,num_of_plotcols,subfig_index)
            aplot = plt.plot(timecourse,protein_values)

        a = plt.gca()
        a.set_xlim([0,tmax-1])
        a.set_ylim([-10,scaling_factor+10])
        a.set_yticks([])
        a.set_xticks([])
        
        subfig.set_title(population[num_of_proteins].name,size="25")

        if subfig_index == num_of_plotcols*(num_of_plotrows-1)+1:
            subfig.xaxis.set_label_text("Time",size="15")
            subfig.yaxis.set_label_text("Activity",size="15")
            
    fig.savefig(filename,dpi=300,formats="png")
    plt.show()

# Plot graphs for each protein
def plot_rep_means_prot(all_means,population,include,scaling_factor,filename="rep_prot_single_prof.png"):
    #For each protein we need to run this
    #num_of_plotrows = int((len(include))/num_of_plotcols)
    #if num_of_plotrows == 0:
    #    num_of_plotrows = 1

    #fig = plt.figure(figsize=((num_of_plotrows*4),(num_of_plotcols*2)))
    #fig.subplots_adjust(wspace=.5,hspace=.5)
    fig = plt.figure()

    #Find max SS time
    tmax = 0
    for sum_trajectories in all_means:
        if len(sum_trajectories) > tmax:
            tmax = dp(len(sum_trajectories))

    subfig_index = 0

    #Test if include has indices or strings
    if not isinstance(include[0],int):
        include = dp(return_is(population,include))

    #Plot
    for sum_trajectories in all_means:
        protein_values = []
        for i,row in enumerate(sum_trajectories):
            protein_values.append(row[include])
        # Append SS to end of graph
        tmp = tmax - len(sum_trajectories)
        for i in range(tmp):
            protein_values.append(protein_values[-1])
        
        timecourse = range(tmax)
        #print "tmax = ",tmax
        #print "prots = ",len(protein_values)
        #subfig = fig.add_subplot(num_of_plotrows,num_of_plotcols,subfig_index)
        aplot = plt.plot(timecourse,protein_values)
    lim = scaling_factor+10
    a = plt.gca()
    a.set_xlim([0,tmax-1])
    #a.set_xlim([])
    a.set_ylim(-10,lim)
    a.set_xticks([])
    a.set_yticks([])
    
    a.set_title(population[include[0]].name,size="25")

    #if subfig_index == num_of_plotcols*(num_of_plotrows-1)+1:
    a.xaxis.set_label_text("Time",size="15")
    a.yaxis.set_label_text("Activity",size="15")
            
    fig.savefig(filename,dpi=300,formats="png")
    plt.show()

def get_exp_means_np(reps):
    means = []
    tmp = np.zeros(len(reps[0][0]),dtype=int)
    for treat_grp in reps:
        for i,rep in enumerate(treat_grp):
            tmp += rep
        means.append(dp(tmp))
    return means

def return_steady_stddevs(e_means,the_reps):
    #Error checking
    if len(e_means) != len(the_reps):
        print "ERROR: Number of Rep Means != Number of Exp Means"
        #return 0

    st_devs = []

    for i,e in enumerate(e_means):
        tmp_devs = np.zeros(np.shape(e[0]))
        for r in the_reps[i][0]:
            tmp_devs += (r-e[0]/float(len(the_reps[i][0])))**2

        st_devs.append(dp(np.sqrt(tmp_devs/float(len(the_reps[i][0])))))
        
    return dp(st_devs)

def return_steady_coefvars(e_means,the_reps):
    #print "Calculating Stddevs"
    #Get std devs
    std_devs = return_steady_stddevs(e_means,the_reps)
    
    #Calculate CVs
    cvs = []
    len(std_devs)
    for i,s in enumerate(std_devs):
    
        cvs.append(dp(s/(e_means[i][0]/float(len(the_reps[i][0])))))

    
    return cvs

#Remove Nan values
def remove_Nans(arrays):
    
    new_data = []
    
    for a in arrays:
        tmp = []
        for val in a:
            if val < 99999:
                tmp.append(dp(val))
        tmp = np.array(tmp)
        new_data.append(dp(tmp))
        
    return new_data

# Plot a cmap of protein values
def plot_one_cmap_all_proteins(protein_arrays,xaxis=[],yaxis=[],change_labels=False,filename="plot.png",choose_color="Blues"):
    fig = plt.figure()

    #Fig Size
    DefaultSize = fig.get_size_inches()
    #fig.set_size_inches( (DefaultSize[0]/4,DefaultSize[1]/4) )
    
    ax1 = fig.add_subplot(111)
    #DefaultSize = ax1.get_size_inches()
    #ax1.set_size_inches( (DefaultSize[0]*3, DefaultSize[1]*3) )

    # select the color map
    colmap = CM.get_cmap(choose_color)
    #colmap = CM.get_cmap("gis_grey_r")
    # map the colors/shades to your data
    # Use vmin/vmax if you want to normalize
    ax1.imshow(protein_arrays,
               aspect='auto',
               #origin='lower',
               interpolation="nearest",
               vmin = 0.0,
               vmax=1.0,
               cmap=colmap)
    if change_labels:
        plt.xticks(np.arange(len(xaxis)),xaxis,rotation=90,fontsize="10")
        plt.yticks(np.arange(len(yaxis)),yaxis,fontsize="10")
        #plt.yticks([])
        #plt.ylim((-.5,len(yaxis-1)-.5))
    #else:
        #plt.xticks(arange(len(xaxis)),xaxis,rotation=90)
        #plt.yticks(arange(len(yaxis)),yaxis)
        #plt.yticks([])

    #plt.grid()

    plt.ylabel('Simulated Treatment Group',fontsize="10")
    
    #Figure Size
    #DefaultSize = fig.get_size_inches()
    #fig.set_size_inches( (DefaultSize[0]*4, DefaultSize[1]*4) )

    #Launch X window
    plt.show()

    fig.savefig(filename,dpi=300,bbox_inches="tight",orientation="landscape")

def plot_boxplot(vals,filename="boxplot.png",n=0,v=1,xaxis=[],flip=True):
    fig = plt.figure()
    #Fig Size
    DefaultSize = fig.get_size_inches()
    #fig.set_size_inches( (DefaultSize[0]*2,DefaultSize[1]*2) )
    plt.boxplot(vals,notch=n,sym='s',vert=v)
    #Get rid of yticks
    #plt.yticks([])
    # HAD TO CHANGE 6/1
    #if len(xaxis)>0:

    if not flip:
        tmp = np.arange(len(xaxis))
        plt.xticks(tmp+1,xaxis,rotation=90,fontsize='10')
        plt.xlabel('Proteins',fontsize='10')
        plt.ylim(0,1.0)
    else:
        
        #print 'else = true'
        plt.yticks([],fontsize='10')
        plt.xlim(0,1.0)

    plt.show()

    fig.savefig(filename,dpi=300,bbox_inches="tight",orientation="landscape")

def output_coefs(cv,fname):

    f = open(fname,'w')
    for c in cv:
        for i in c:
            tmp = str(i)+'\t'
            f.write(tmp)
        f.write('\n')

# Return an array of SS values for a protein from a group of replicates
def return_rep_means_ss_single_protein(rep_ss,protein_index):
    tmp = []
    # The [0] indicates that we sent in a "group of experiments"
    # which only contained 1 (i.e., experiments[0])
    for rr in rep_ss[0]:
        tmp.append(rr[protein_index])
    return tmp

            
def invert_order(vals):
    tmp = []
    c = len(vals)-1
    while c >= 0:
        tmp.append(dp(vals[c]))
        c -= 1
    return tmp

# Store object as a pickle
def pickle_dump_object(obj_to_dump,filename):
    fstream = open(filename,'w')
    pickle.dump(obj_to_dump,fstream)
    fstream.close()

# Load a pickle as an object
def pickle_load_object(filename):
    fstream = open(filename,'r')
    tmp_data = pickle.load(fstream)
    return tmp_data   
