# Supplementary material for: Simulating Quantitative Cellular Responses Using Asynchronous Threshold Boolean Network Ensembles
Source: BMC Syst Biol. 2011 Jul 11;5:109. doi: 10.1186/1752-0509-5-109 (PMC3224452; doi:10.1186/1752-0509-5-109)
Supplement: Additional file 3 — python_simulation_code.zip. The source code to load the network model and produce the simulation results reported in the paper. Refer to the README file for instruction. [file 1752-0509-5-109-S3.ZIP › CIplots.r]

#Wrapper for makeShadedCIPlot -- assumes that this.data has four columns:
# indep -- the independent variable (x-axis)
# means -- the mean of the CI for each value of indep
# upper -- the upper CI
# lower -- the lower CI
#
# If you wish to compare with other data then comparison.points should have
# three columns:
# indep -- the independent variable (x-axis)
# means -- the point estimate
# sds -- the standard deviation
makeCompareCIandDataPlot <- function(this.data,comparison.points=NULL,xlab="EGF Concentrations",ylab="AP-1 Activity",cex.lab=2.5,cex=2,cex.axis=2,lower,upper,log="y",ylim=NULL,add=FALSE,col="lightblue")
{
  indep <- this.data$indep
  means <- this.data$means
  upper <- this.data$upper
  lower <- this.data$lower
  if (is.null(ylim)) ylim <- c(min(lower)*0.99,max(upper)*1.01)
  makeShadedCIPlot(indep,means,upper,lower,xlab=xlab,ylab=ylab,cex.lab=cex.lab,cex=cex,cex.axis=cex.axis,ylim=ylim,add=add,col=col)
  if (!(is.null(comparison.points)))
  {
    indep <- comparison.points$indep
    means <- comparison.points$means
    sds <- comparison.points$sds
    for (this.point in 1:length(indep))
    {
      lines(c(indep[this.point],indep[this.point]),c(means[this.point]-sds[this.point],means[this.point]+sds[this.point]))
      matplot(indep[this.point],means[this.point],pch=19,cex=cex,add=TRUE)
    }
  }
}

makeShadedCIPlot <- function(x,y,lower,upper,log="",xlab="",ylab="",ylim=NULL,cex.axis=1,cex.lab=1,cex=1,add=FALSE,col="lightblue")
{
    if (!add)
    {
      if (is.null(ylim)) plot(x,y,type="l",xlab=xlab,ylab=ylab,log=log,ylim=c(min(lower),max(upper)),cex.lab=cex.lab,cex=cex,cex.axis=cex.axis)
      else plot(x,y,type="l",xlab=xlab,ylab=ylab,log=log,ylim=ylim,cex.lab=cex.lab,cex=cex,cex.axis=cex.axis)
    } else matplot(x,y,type="l",cex=cex,add=TRUE)

    colvec <- col2rgb(col)
    transpcol <- rgb(colvec[1],colvec[2],colvec[3],127,max=255)
    for (i in 1:(length(x)-1))
      polygon(c(x[i:(i+1)],x[(i+1):i]),c(lower[i:(i+1)],upper[(i+1):i]),col=transpcol,density=NA,border=NA)
    matplot(x,y,type="l",lwd=2,add=TRUE)
    matplot(x,upper,type="l",lty=2,lwd=2,add=TRUE)
    matplot(x,lower,type="l",lty=2,lwd=2,add=TRUE)
}
